# Supplementary material for: Targeting TUBB2B inhibits triple-negative breast cancer growth and brain-metastatic colonization
Source: J Exp Clin Cancer Res. 2025 Feb 17;44:55. doi: 10.1186/s13046-025-03312-y (PMC11831766; doi:10.1186/s13046-025-03312-y)
Supplement: Supplementary file 1 — Supplementary Material 1 [file 13046_2025_3312_MOESM1_ESM.xlsx]

## Sheet: Sheet1
Supplementary Table 1. List of primers and shRNAs
TUBB2B shRNAs
TUBB2B-shRNA1-F	CCGGATGAAGCCACTGGTAACAAATCTCGAGATTTGTTACCAGTGGCTTCATTTTTT
TUBB2B-shRNA1-R	AATTAAAAAATGAAGCCACTGGTAACAAATCTCGAGATTTGTTACCAGTGGCTTCAT
TUBB2B-shRNA2-F	CCGGGATGACATCAATGTAACATTTCTCGAGAAATGTTACATTGATGTCATCTTTTT
TUBB2B-shRNA2-R	AATTAAAAAGATGACATCAATGTAACATTTCTCGAGAAATGTTACATTGATGTCATC
qPCR primers
GAPDH-F	TCG CCC CAC TTG ATT TTG G
GAPDH-R	GCA AAT TCC ATG GCA CCG T
TUBB2B-F	GCACGATGGATTCGGTTAGGTC
TUBB2B-R	TCGGCTCCCTCTGTGTAGTGG
TUBB-F	CCACCGGCACCTACCAC
TUBB-R	CTGCCCCAGACTGACCAAAT
TUBB3-F	ACAACGAGGCCTCTTCTCAC
TUBB3-R	CACATCCAGGACCGAATCCA
TUBB2A-F	CGCAGCCGGCACCAT
TUBB2A-R	TGACCTCCCAAAACTTGGCG
TUBB4B-F	CGCTCTTCTGCTGCTGTTTG
TUBB4B-R	TCACCTCCCAAAACTTGGCG
EEF1A1-F	AGCCAAGTGCTAACATGCCTT
EEF1A1-R	GGCCAACAGGAACAGTACCA
